# Supplementary material for: Soil organic carbon estimation using remote sensing data-driven machine learning
Source: PeerJ. 2024 Aug 1;12:e17836. doi: 10.7717/peerj.17836 (PMC11298166; doi:10.7717/peerj.17836)
Supplement: Supplemental Information 1 [file peerj-12-17836-s001.csv]

SOC content(g/kg)
12.80
12.00
10.80
4.30
4.20
8.50
7.40
6.70
10.00
12.30
7.90
7.40
9.60
9.20
8.10
4.30
10.00
10.80
3.20
10.70
7.30
6.90
4.50
5.90
4.60
10.20
10.90
13.90
10.20
8.80
9.10
8.40
9.90
8.50
6.90
11.40
25.00
11.10
2.60
6.40
3.90
7.90
10.90
7.00
9.50
7.20
3.50
6.80
8.30
3.10
6.90
10.60
7.30
4.80
9.40
7.30
9.10
5.90
2.20
3.50
9.10
14.20
8.40
13.10
10.20
3.30
4.80
9.10
5.30
12.40
8.10
12.10
7.30
7.00
9.50
5.90
11.10
10.30
9.60
17.80
27.80
10.30
5.30
3.70
9.10
9.20
6.20
8.10
10.80
14.50
4.20
3.50
19.10
8.50
6.10
26.70
7.00
15.20
6.50
15.90
6.50
5.90
3.30
5.00
10.00
5.80
4.10
6.60
3.80
5.20
3.10
3.20
3.20
23.60
27.60
11.30
14.20
3.50
6.90
10.00
6.50
6.10
10.70
