# Supplementary material for: Soil organic carbon estimation using remote sensing data-driven machine learning
Source: PeerJ. 2024 Aug 1;12:e17836. doi: 10.7717/peerj.17836 (PMC11298166; doi:10.7717/peerj.17836)
Supplement: Supplemental Information 4 [file peerj-12-17836-s004.r]

# Load required libraries
library(sp)
library(raster)

# Read raster image
raster_img <- raster("path_to_raster_image.tif")

# Read point data
point_data <- read.csv("path_to_point_data.csv")

# Create SpatialPoints object
coordinates(point_data) <- c("Longitude", "Latitude")

# Convert to SpatialPointsDataFrame object
sp_df <- SpatialPointsDataFrame(point_data, data = point_data)

# Extract values corresponding to raster image
values <- extract(raster_img, sp_df)

# Add extracted values to point data
point_data$Raster_Values <- values

# Output to table
write.csv(point_data, "output_file.csv", row.names = FALSE)
